# Supplementary material for: Characterization of Age-Associated, Neutrophil-to-Lymphocyte Ratio (NLR) and Systemic Immune-Inflammatory Index (SII) as Biomarkers of Inflammation in Geriatric Patients with Cancer Treated with Immune Checkpoint Inhibitors: Impact on Efficacy and Survival
Source: Cancers (Basel). 2023 Oct 19;15(20):5052. doi: 10.3390/cancers15205052 (PMC10605297; doi:10.3390/cancers15205052)
Supplement: Supplementary file 1 [file cancers-15-05052-s001.zip]

Archive with 1 entries (1 files):
- cancers-2643923-supplementary.pdf
